# Supplementary material for: Pattern Analysis of Serum Galectins-1, -3, and -9 in Breast Cancer
Source: Cancers (Basel). 2023 Jul 27;15(15):3809. doi: 10.3390/cancers15153809 (PMC10417135; doi:10.3390/cancers15153809)
Supplement: Supplementary file 1 [file cancers-15-03809-s001.zip]

Archive with 2 entries (2 files):
- File S1.xlsx
- Supplementary Table S1.pdf
