# Supplementary material for: Pattern Analysis of Serum Galectins-1, -3, and -9 in Breast Cancer
Source: Cancers (Basel). 2023 Jul 27;15(15):3809. doi: 10.3390/cancers15153809 (PMC10417135; doi:10.3390/cancers15153809)
Supplement: Supplementary file 1 [file cancers-15-03809-s001.zip › File S1.xlsx]

## Sheet: Sheet1
Index	Gal-1	Gal-3	Gal-9	Gender	Ethnicity	Race	Diagnosis	Cancer Tissue	T	N	M	Stage	Histology	Specimen Type	Spec Considered	Tissue Site	Specimen age in years	Specimen Collection Year	Patient Birth Year	Age at Collection	Smoking History	Tissue Exposure	Rad Tissue Exposure	Chemo	Hormonal Therapy	Immunotherapy	IHC Assay ER	IHC ER %	IHC Assay PR	IHC PR %	IHC Assay HER-2	Treatment Status	ER/PR/HER	HR/HER	Simple Subtype	Grade	HR	Gal-1 Z-Score	Gal-3 Z-Score	Gal-9 Z-Score	G1Z+G3Z	G1Z+G9Z	G3Z+G9Z	G1Z+G3Z+G9Z
1	26.43	4.775	8.667	Female	Non-Spanish; Non-Hispanic	White	Breast Cancer	Breast	T3	N1	M0	III	Benign	Serum	Benign	Breast	6	2016	1973	44	Never smoked	Yes	No	Undocumented	Undocumented	Undocumented	Negative		Negative		Amplified	Neoadjuvant	-/-/+	HR-/HER+	HER2 Enriched	U	HR-	0.261853	-1.15519	-0.201528	-0.893335	0.060325	0.060325	-1.09486
2	31.5	11.27	9.867	Female	Non-Spanish; Non-Hispanic	White	Breast Cancer	Breast	T2	U	U	II	Lobular	Serum	Primary	Breast	4	2017	1935	82	Never smoked	Undocumented	Undocumented	Undocumented	Undocumented	Undocumented	Positive	83	Negative		Not Amplified	Undocumented	+/-/-	HR+/HER-	Luminal A	U	HR+	0.813387	-0.0459815	0.0636745	0.767405	0.877061	0.877061	0.83108
3	18.59	6.837	9.573	Female	Spanish; Hispanic	Latino	Breast Cancer	Breast	T1	N0	M0	I	Apocrine	Serum	Primary	Breast	5	2017	1963	53	Never smoked	No	No	Undocumented	Undocumented	Undocumented	Positive	93	Positive	78	Not Amplified	Undocumented	+/+/-	HR+/HER-	Luminal A	U	HR+	-0.591011	-0.803043	-0.00130018	-1.39405	-0.592311	-0.592311	-1.39535
4	27.78	9.887	10.41	Female	Non-Spanish; Non-Hispanic	White	Breast Cancer	Breast	T1	N0	M0	I	Ductal	Serum	Primary	Breast	7	2015	1945	70	Never smoked	No	No	Undocumented	Undocumented	Undocumented	Positive	95	Positive		Amplified	Undocumented	+/+/+	HR+/HER+	Luminal A	U	HR+	0.408711	-0.282168	0.183679	0.126543	0.59239	0.59239	0.310222
5	27.08	12.06	8.644	Female	Non-Spanish; Non-Hispanic	White	Breast Cancer	Breast	T1	N0	U	I	Benign	Serum	Benign	Lymph Node	4	2017	1953	64	Never smoked	No	No	No	No	No	Positive	80	Positive	47	Amplified	Undocumented	+/+/+	HR+/HER+	Luminal A	U	HR+	0.332563	0.0889336	-0.206611	0.421496	0.125951	0.125951	0.214885
6	32.78	9.143	9.12	Female	Non-Spanish; Non-Hispanic	Black, African American	Breast Cancer	Breast	T1	N2	U	III	Apocrine	Serum	Primary	Breast	4	2017	1985	32	Previous smoker	Yes	No	Undocumented	Undocumented	Undocumented	Positive	100	Positive	98	Amplified	Undocumented	+/+/+	HR+/HER+	Luminal A	U	HR+	0.95263	-0.409228	-0.101414	0.543402	0.851215	0.851215	0.441988
7	33.2	4.284		Female	Non-Spanish; Non-Hispanic	White	Breast Cancer	Breast	T2	N0	U	I	Apocrine	Serum	Primary	Breast	5	2017	1971	45	Previous smoker	Yes	No	Undocumented	Undocumented	Undocumented	Positive	88	Negative		Amplified	Adjuvant	+/-/+	HR+/HER+	Luminal A	U	HR+	0.998319	-1.23904		-0.240722
8	17.23	11.08	7.391	Female	Non-Spanish; Non-Hispanic	White	Breast Cancer	Breast	T2	N0	M0	II	Apocrine	Serum	Primary	Breast	5	2017	1963	53	Never smoked	Yes	No	Undocumented	Undocumented	Undocumented	Positive	84	Positive	85	Not Amplified	Neoadjuvant	+/+/-	HR+/HER-	Luminal A	U	HR+	-0.738957	-0.0784294	-0.483528	-0.817386	-1.22248	-1.22248	-1.30091
9	19.8	2.631	8.03	Female	Non-Spanish; Non-Hispanic	White	Breast Cancer	Breast	T1	N1	U	II	Ductal	Serum	Recurrence	Chest Wall	5	2016	1948	69	Previous smoker	Yes	No	Undocumented	Undocumented	Undocumented	Positive		Positive		Amplified	Adjuvant	+/+/+	HR+/HER+	Luminal B	U	HR+	-0.459382	-1.52134	-0.342307	-1.98072	-0.801689	-0.801689	-2.32303
10	11.98	7.679	3.607	Female	Non-Spanish; Non-Hispanic	White	Breast Cancer	Breast	T1	N0	U	I	Apocrine	Serum	Primary	Breast	6	2016	1962	54	Current smoker	No	Undocumented	Undocumented	Undocumented	Undocumented	Negative		Negative		Not Amplified	Undocumented	-/-/-	HR-/HER-	Triple Negative	U	HR-	-1.31007	-0.659247	-1.3198	-1.96932	-2.62987	-2.62987	-3.28912
11		7.528	5.37	Female	Non-Spanish; Non-Hispanic	White	Breast Cancer	Breast	T3	N0	U	II	Apocrine	Serum	Primary	Breast	5	2016	1961	56	Never smoked	Yes	No	Undocumented	Undocumented	Undocumented	Negative		Negative		Not Amplified	Undocumented	-/-/-	HR-/HER-	Triple Negative	U	HR-		-0.685035	-0.930173
12	21.98	8.069		Female	Non-Spanish; Non-Hispanic	White	Breast Cancer	Breast	T2	N2	U	III	Ductal	Serum	Primary	Breast	7	2015	1964	52	Current smoker	Undocumented	Undocumented	Undocumented	Undocumented	Undocumented	Positive	79	Positive	21	Not Amplified	Undocumented	+/+/-	HR+/HER-	Luminal A	U	HR+	-0.222234	-0.592644		-0.814878
13	18.07	8.851		Female	Non-Spanish; Non-Hispanic	White	Breast Cancer	Breast	T1	N0	U	I	Ductal	Serum	Primary	Breast	7	2015	1966	50	Never smoked	Undocumented	Undocumented	Undocumented	Undocumented	Undocumented	Negative		Negative		Not Amplified	Undocumented	-/-/-	HR-/HER-	Triple Negative	U	HR-	-0.647578	-0.459095		-1.10667
14	14.77	6.712		Female	Non-Spanish; Non-Hispanic	White	Breast Cancer	Breast	T2	N1	M0	II	Ductal	Serum	Primary	Breast	6		1963	53	Previous smoker	No	No	Undocumented	Undocumented	Undocumented	Positive	59	Negative		Not Amplified	Undocumented	+/-/-	HR+/HER-	Luminal B	U	HR+	-1.00656	-0.82439		-1.83095
15	50.76	13.43		Female	Non-Spanish; Non-Hispanic	White	Breast Cancer	Breast	T4	N2	U	III	Apocrine	Serum	Primary	Breast	6	2016	1947	69	Previous smoker	Yes	No	Undocumented	Undocumented	Undocumented	Positive	78	Positive	35	Not Amplified	Neoadjuvant	+/+/-	HR+/HER-	Luminal A	U	HR+	2.90856	0.3229		3.23146
16	21.06	7.677		Female	Non-Spanish; Non-Hispanic	White	Breast Cancer	Breast	T1	N0	M0	I	Ductal	Serum	Primary	Breast	7	2015	1962	53	Never smoked	Undocumented	Undocumented	Undocumented	Undocumented	Undocumented	Positive	77	Positive	72	Not Amplified	Undocumented	+/+/-	HR+/HER-	Luminal A	U	HR+	-0.322315	-0.659589		-0.981904
17	27.85	7.562		Female	Non-Spanish; Non-Hispanic	White	Breast Cancer	Breast	T2	N1	M0	II	Ductal	Serum	Primary	Breast	6	2016	1965	52	Previous smoker	Yes	No	Undocumented	Undocumented	Undocumented	Positive	100	Positive	100	Not Amplified	Neoadjuvant	+/+/-	HR+/HER-	Luminal A	U	HR+	0.416326	-0.679229		-0.262902
18	19.09	3.658	8.632	Female	Non-Spanish; Non-Hispanic	White	Breast Cancer	Breast	T2	N3	M1	IV	Ductal	Serum	Primary	Breast	7	2015	1952	63	Never smoked	No	No	Undocumented	Undocumented	Undocumented	Positive	95	Positive	78	Not Amplified	Undocumented	+/+/-	HR+/HER-	Luminal A	U	HR+	-0.536619	-1.34595	-0.209263	-1.88257	-0.745882	-0.745882	-2.09183
19	18.27	5.606		Female	Non-Spanish; Non-Hispanic	White	Breast Cancer	Breast	U	U	U	II	Apocrine	Serum	Primary	Breast	5	2017	1974	42	Previous smoker	Yes	No	Undocumented	Undocumented	Undocumented	Positive	63	Negative		Amplified	Adjuvant	+/-/+	HR+/HER+	Luminal B	U	HR+	-0.625821	-1.01327		-1.63909
20	33.47	11.27		Female	Non-Spanish; Non-Hispanic	Black, African American	Breast Cancer	Breast	T2	N2	U	III	Ductal	Serum	Primary	Breast	5	2017	1980	36	Never smoked	Yes	No	Undocumented	Undocumented	Undocumented	Positive	92	Negative		Amplified	Neoadjuvant	+/-/+	HR+/HER+	Luminal A	U	HR+	1.02769	-0.0459815		0.981709
21	16.24	9.698	8.848	Female	Non-Spanish; Non-Hispanic	White	Breast Cancer	Breast	T1	N0	M0	I	Benign	Serum	Benign	Breast	6	2016	1950	66	Previous smoker	Yes	No	Undocumented	Undocumented	Undocumented	Negative		Negative		Not Amplified	Neoadjuvant	-/-/-	HR-/HER-	Triple Negative	U	HR-	-0.846652	-0.314445	-0.161527	-1.1611	-1.00818	-1.00818	-1.32262
22	29.77	11.75		Female	Non-Spanish; Non-Hispanic	White	Breast Cancer	Breast	U	U	U	III	Ductal	Serum	Primary	Breast	5	2016	1958	59	Never smoked	Yes	No	Undocumented	Undocumented	Undocumented	Positive	95	Negative		Amplified	Neoadjuvant	+/-/+	HR+/HER+	Luminal A	U	HR+	0.625191	0.0359922		0.661183
23	42.57	10.14		Female	Non-Spanish; Non-Hispanic	White	Breast Cancer	Breast	T2	N1	M0	II	Ductal	Serum	Primary	Breast	7	2015	1935	80	Undocumented	Undocumented	Undocumented	Undocumented	Undocumented	Undocumented	Positive	94	Positive	80	Amplified	Undocumented	+/+/+	HR+/HER+	Luminal A	U	HR+	2.01762	-0.238961		1.77866
24	30.71		10.72	Female	Non-Spanish; Non-Hispanic	White	Breast Cancer	Breast	T1	N0	U	I	Ductal	Serum	Primary	Breast	7	2015	1947	69	Previous smoker	Undocumented	Undocumented	Undocumented	Undocumented	Undocumented	Positive	96	Positive	60	Amplified	Undocumented	+/+/+	HR+/HER+	Luminal A	U	HR+	0.727448		0.25219		0.979637	0.979637
25	36.45	5.873		Female	Non-Spanish; Non-Hispanic	White	Breast Cancer	Breast	T1	N0	M0	I	Ductal	Serum	Primary	Breast	4	2018	1952	65	Never smoked	No	No	Undocumented	Undocumented	Undocumented	Positive	15	Positive	2	Not Amplified	Undocumented	+/+/-	HR+/HER-	Luminal B	U	HR+	1.35187	-0.967674		0.384192
26	27.22	11.56	12.39	Female	Non-Spanish; Non-Hispanic	White	Breast Cancer	Breast	T3	N0	M0	II	Lobular	Serum	Primary	Breast	5	2017	1960	58	Current smoker	No	No	Undocumented	Undocumented	Undocumented	Positive	78	Positive	43	Not Amplified	Undocumented	+/+/-	HR+/HER-	Luminal A	U	HR+	0.347792	0.00354427	0.621264	0.351337	0.969056	0.969056	0.9726
27	40.82	9.705	18.2	Female	Non-Spanish; Non-Hispanic	White	Breast Cancer	Breast	T1	N0	M0	I	Ductal	Serum	Metastatic	Neck	7	2015	1947	68	Current smoker	No	No	Undocumented	Undocumented	Undocumented	Negative		Negative		Not Amplified	Undocumented	-/-/-	HR-/HER-	Triple Negative	U	HR-	1.82725	-0.31325	1.90529	1.514	3.73254	3.73254	3.41929
28	17.31	7.644		Female	Non-Spanish; Non-Hispanic	White	Breast Cancer	Breast	T2	N0	U	II	Carcinoma	Serum	Primary	Breast	5	2017	1946	70	Never smoked	Yes	Undocumented	Undocumented	Undocumented	Undocumented	Positive	81	Negative		Amplified	Neoadjuvant	+/-/+	HR+/HER+	Luminal A	U	HR+	-0.730254	-0.665225		-1.39548
29	20.36	13.73		Female	Non-Spanish; Non-Hispanic	White	Breast Cancer	Breast	T1	N0	M0	I	Apocrine	Serum	Recurrence	Breast	6	2016	1933	82	Previous smoker	Yes	No	Undocumented	Yes	Undocumented	Positive	90	Negative		Not Amplified	Hormone Only	+/-/-	HR+/HER-	Luminal A	U	HR+	-0.398464	0.374134		-0.0243298
30	14.02	6.059		Female	Non-Spanish; Non-Hispanic	White	Breast Cancer	Breast	T2	N0	M0	II	Ductal	Serum	Primary	Breast	6	2016	1997	19	Never smoked	No	No	Undocumented	Undocumented	Undocumented	Positive	83	Positive	35	Amplified	Undocumented	+/+/+	HR+/HER+	Luminal A	U	HR+	-1.08815	-0.935909		-2.02406
31	24.7	7.876		Female	Non-Spanish; Non-Hispanic	White	Breast Cancer	Breast	T1	N0	M0	I	Mucinous Adenocarcinoma	Serum	Primary	Breast	7	2015	1943	72	Never smoked	No	No	Undocumented	Undocumented	Undocumented	Positive	89	Positive	93	Not Amplified	Undocumented	+/+/-	HR+/HER-	Luminal A	U	HR+	0.0736576	-0.625604		-0.551946
32	57.99	12.05		Female	Non-Spanish; Non-Hispanic	White	Breast Cancer	Breast	T1	N1	U	II	Apocrine	Serum	Primary	Breast	4	2017	1989	29	Never smoked	Yes	No	Undocumented	Undocumented	Undocumented	Positive	97	Positive	92	Amplified	Neoadjuvant	+/+/+	HR+/HER+	Luminal A	U	HR+	3.69507	0.0872258		3.78229
33	28.24	7.708		Female	Non-Spanish; Non-Hispanic	Black, African American	Breast Cancer	Breast	T1	N0	U	II	Ductal	Serum	Primary	Breast	5	2016	1968	49	Never smoked	Yes	No	Undocumented	Undocumented	Undocumented	Positive	70	Positive	40	Amplified	Neoadjuvant	+/+/+	HR+/HER+	Luminal A	U	HR+	0.458752	-0.654295		-0.195543
34	54.15	6.349		Female	Non-Spanish; Non-Hispanic	White	Breast Cancer	Breast	U	U	U	II	Ductal	Serum	Primary	Breast	7	2015	1938	77	Previous smoker	Undocumented	Undocumented	Undocumented	Undocumented	Undocumented	Negative		Negative		Not Amplified	Undocumented	-/-/-	HR-/HER-	Triple Negative	U	HR-	3.27734	-0.886383		2.39095
35	15.24	9.086		Female	Non-Spanish; Non-Hispanic	Black, African American	Breast Cancer	Breast	T1	N0	M0	I	Ductal	Serum	Recurrence	Chest Wall	6	2016	1971	46	Previous smoker	No	No	Undocumented	Undocumented	Undocumented	Negative		Negative		Not Amplified	Undocumented	-/-/-	HR-/HER-	Triple Negative	U	HR-	-0.955436	-0.418962		-1.3744
36	16.85	17.91		Female	Non-Spanish; Non-Hispanic	White	Breast Cancer	Breast	T1	U	U	I	Ductal	Serum	Primary	Breast		2022	1949	73	Previous smoker	No	No	No	No	No	Positive	78.26	Positive	56.59	Not Amplified	Undocumented	+/+/-	HR+/HER-	Luminal A	U	HR+	-0.780294	1.08799		0.307694
37	13.61	8.943		Female	Non-Spanish; Non-Hispanic	White	Breast Cancer	Breast	T2	N1	U	II	Apocrine	Serum	Primary	Breast	6	2016	1971	45	Never smoked	Yes	No	Undocumented	Undocumented	Undocumented	Positive	96	Positive	97	Not Amplified	Hormone Only	+/+/-	HR+/HER-	Luminal A	U	HR+	-1.13275	-0.443383		-1.57614
38	31.45	11.32	11.08	Female	Non-Spanish; Non-Hispanic	White	Breast Cancer	Breast	U	U	U	II	Adenocarcinoma	Serum	Metastatic	Liver	7	2015	1952	63	Previous smoker	Yes	No	Yes	Undocumented	Undocumented	Negative		Negative		Not Amplified	Metastatic/Palliative	-/-/-	HR-/HER-	Triple Negative	U	HR-	0.807947	-0.0374426	0.33175	0.770505	1.1397	1.1397	1.10226
39	24.25	10.91	12.73	Female	Non-Spanish; Non-Hispanic	White	Breast Cancer	Breast	T1	N0	U	I	Ductal	Serum	Metastatic	Lymph Node	6	2016	1968	48	Never smoked	Yes	No	Undocumented	Undocumented	Undocumented	Positive	58	Negative		Amplified	Adjuvant	+/-/+	HR+/HER+	Luminal B	U	HR+	0.0247049	-0.107462	0.696405	-0.0827569	0.721109	0.721109	0.613648
40	10.95	10.39		Female	Non-Spanish; Non-Hispanic	White	Breast Cancer	Breast	T1	N0	M0	I	Ductal	Serum	Primary	Breast		2022	1973	48	Never smoked	No	No	No	No	No	Positive	93.92	Positive	80.74	Not Amplified	Undocumented	+/+/-	HR+/HER-	Luminal A	U	HR+	-1.42212	-0.196267		-1.61838
41	23.61	12.67		Female	Non-Spanish; Non-Hispanic	White	Breast Cancer	Breast	T1	N0	M0	I	Ductal	Serum	Primary	Breast	4	2018	1946	72	Current smoker	No	Yes	Undocumented	Undocumented	Undocumented	Positive	100	Positive	70	Not Amplified	Undocumented	+/+/-	HR+/HER-	Luminal A	U	HR+	-0.0449166	0.193109		0.148192
42	26.74	4.08	10.39	Female	Non-Spanish; Non-Hispanic	White	Breast Cancer	Breast	T2	N1	U	II	Ductal	Serum	Primary	Breast	7	2015	1972	43	Previous smoker	Yes	No	Yes	Undocumented	Undocumented	Negative		Negative		Not Amplified	Undocumented	-/-/-	HR-/HER-	Triple Negative	U	HR-	0.295576	-1.27388	0.179259	-0.978303	0.474835	0.474835	-0.799044
43	14.62	9.052		Female	Non-Spanish; Non-Hispanic	White	Breast Cancer	Breast	T1	N0	M0	I	Apocrine	Serum	Primary	Breast	6	2016	1950	65	Never smoked	Yes	No	Undocumented	Undocumented	Undocumented	Positive	73	Positive	58	Amplified	Neoadjuvant	+/+/+	HR+/HER+	Luminal A	U	HR+	-1.02288	-0.424768		-1.44765
44	34.26	18.33	13.06	Undocumented	Undocumented	Undocumented	Breast Cancer	Breast	T1	N1	U	II	Lobular	Serum	Primary	Breast	5	2017			Previous smoker	Yes	No	Undocumented	Undocumented	Undocumented	Positive	73	Positive	72	Not Amplified	Adjuvant	+/+/-	HR+/HER-	Luminal A	U	HR+	1.11363	1.15972	0.769335	2.27334	1.88296	1.88296	3.04268
45	21.61	11.34		Female	Non-Spanish; Non-Hispanic	White	Breast Cancer	Breast	T1	N0	M0	I	Ductal	Serum	Primary	Breast	6	2015	1948	68	Never smoked	Undocumented	Undocumented	Undocumented	Undocumented	Undocumented	Positive	98	Positive	95	Not Amplified	Undocumented	+/+/-	HR+/HER-	Luminal A	U	HR+	-0.262484	-0.034027		-0.296511
46	27.67	4.405	6.279	Female	Non-Spanish; Non-Hispanic	Asian	Breast Cancer	Breast	U	U	U	II	Ductal	Serum	Primary	Breast	7	2015	1970	46	Never smoked	Yes	No	Yes	Undocumented	Undocumented	Positive	74	Positive	56	Not Amplified	Neoadjuvant	+/+/-	HR+/HER-	Luminal A	U	HR+	0.396745	-1.21838	-0.729282	-0.821631	-0.332537	-0.332537	-1.55091
47	30	14.48		Female	Spanish; Hispanic	Latino	Breast Cancer	Breast	T1	N1	U	I	Apocrine	Serum	Primary	Breast	4	2017	1962	55	Previous smoker	No	No	Undocumented	Undocumented	Undocumented	Positive	85	Positive	86	Not Amplified	Undocumented	+/+/-	HR+/HER-	Luminal A	U	HR+	0.650211	0.502218		1.15243
48	43.62	17.1		Female	Spanish; Hispanic	White	Breast Cancer	Breast	U	U	U	III	Ductal	Serum	Primary	Breast	6	2016			Current smoker	Yes	No	Undocumented	Undocumented	Undocumented	Positive	79	Positive	10	Amplified	Undocumented	+/+/+	HR+/HER+	Luminal A	U	HR+	2.13184	0.949658		3.0815
49	15.66	4.788	7.019	Female	Non-Spanish; Non-Hispanic	White	Breast Cancer	Breast	U	U	U	I	Ductal	Serum	Primary	Breast	7	2014	1953	61	Never smoked	Undocumented	Undocumented	Undocumented	Undocumented	Undocumented	Negative		Negative		Amplified	Undocumented	-/-/+	HR-/HER+	HER2 Enriched	U	HR-	-0.909747	-1.15297	-0.56574	-2.06272	-1.47549	-1.47549	-2.62846
50	13.92	4.131		Female	Non-Spanish; Non-Hispanic	White	Breast Cancer	Breast	U	U	U	I	Ductal	Serum	Undocumented	Undocumented	7	2015	1960	54	Undocumented	Undocumented	Undocumented	Undocumented	Undocumented	Undocumented	Positive	90	Negative		Amplified	Undocumented	+/-/+	HR+/HER+	Luminal A	U	HR+	-1.09903	-1.26517		-2.3642
51	24.15	7.008		Female	Non-Spanish; Non-Hispanic	Black, African American	Breast Cancer	Breast	T2	N0	M0	II	Benign	Serum	Benign	Breast		2022	1992	30	Never smoked	Yes	No	Yes	No	No	Negative		Negative		Not Amplified	Neoadjuvant	-/-/-	HR-/HER-	Triple Negative	U	HR-	0.0138266	-0.77384		-0.760013
52	11.48	9.152		Female	Non-Spanish; Non-Hispanic	White	Breast Cancer	Breast	T1	N0	M0	I	Apocrine	Serum	Primary	Breast	6	2016	1958	58	Current smoker	No	Undocumented	Undocumented	Undocumented	Undocumented	Positive	99	Positive	94	Amplified	Undocumented	+/+/+	HR+/HER+	Luminal A	U	HR+	-1.36446	-0.407691		-1.77215
53	22.7	18.48		Female	Non-Spanish; Non-Hispanic	Black, African American	Breast Cancer	Breast	U	U	U	I	Ductal	Serum	Primary	Breast	7	2015	1943	71	Undocumented	Undocumented	Undocumented	Undocumented	Undocumented	Undocumented	Positive	94	Positive	41	Not Amplified	Undocumented	+/+/-	HR+/HER-	Luminal A	U	HR+	-0.14391	1.18533		1.04142
54	26.07	10.67		Female	Non-Spanish; Non-Hispanic	White	Breast Cancer	Breast	T3	N0	M0	III	Metaplastic	Serum	Primary	Breast		2022	1961	61	Current smoker	No	No	No	No	No	Negative		Negative		Not Amplified	Undocumented	-/-/-	HR-/HER-	Triple Negative	U	HR-	0.222691	-0.148449		0.0742426
55	13.82	12.43	5.481	Female	Non-Spanish; Non-Hispanic	White	Breast Cancer	Breast	T1	N0	M0	I	Invasive Ductal	Serum	Recurrence	Breast	6	2015	1948	67	Previous smoker	Undocumented	Undocumented	Undocumented	Undocumented	Undocumented	Negative		Negative		Not Amplified	Undocumented			Triple Negative	3		-1.10991	0.152122	-0.905642	-0.957787	-2.01555	-2.01555	-1.86343
56	28.22	7.608		Female	Non-Spanish; Non-Hispanic	Black, African American	Breast Cancer	Breast	T1	N1	M0	II	Benign	Serum	Benign	Breast	6	2016	1960	57	Never smoked	Yes	No	Undocumented	Undocumented	Undocumented	Negative		Negative		Not Amplified	Undocumented	-/-/-	HR-/HER-	Triple Negative	U	HR-	0.456576	-0.671373		-0.214797
57	11.23	16.35		Female	Non-Spanish; Non-Hispanic	White	Breast Cancer	Breast	U	U	U	II	Carcinoma	Serum	Metastatic	Lymph Node	4	2018	1947	71	Previous smoker	No	No	Undocumented	Undocumented	Undocumented	Negative		Negative		Not Amplified	Adjuvant	-/-/-	HR-/HER-	Triple Negative	U	HR-	-1.39166	0.821574		-0.570085
58	22.05	9.5		Female	Non-Spanish; Non-Hispanic	White	Breast Cancer	Breast	U	N1	U	II	Ductal	Serum	Primary	Breast	7	2015	1950	65	Current smoker	Undocumented	Undocumented	Undocumented	Undocumented	Undocumented	Positive	96	Positive	41	Amplified	Undocumented	+/+/+	HR+/HER+	Luminal A	U	HR+	-0.214619	-0.34826		-0.562879
59	17.65	7.043	9.191	Female	Non-Spanish; Non-Hispanic	White	Breast Cancer	Breast	T1	N0	M0	I	DCIS	Serum	Recurrence	Breast	8	2014	1956	59	Never smoked	No	Yes	Undocumented	Undocumented	Undocumented	Negative		Negative		Amplified	Undocumented	-/-/+	HR-/HER+	HER2 Enriched	U	HR-	-0.693267	-0.767863	-0.0857231	-1.46113	-0.77899	-0.77899	-1.54685
60	26.75	14.06		Female	Non-Spanish; Non-Hispanic	Black, African American	Breast Cancer	Breast	T1	N0	U	I	Ductal	Serum	Primary	Breast	6	2015	1926	89	Previous smoker	Undocumented	Undocumented	Undocumented	Undocumented	Undocumented	Positive	99	Positive	71	Not Amplified	Undocumented	+/+/-	HR+/HER-	Luminal A	U	HR+	0.296664	0.430491		0.727155
61	61.15	15.93	33.95	Female	Non-Spanish; Non-Hispanic	White	Breast Cancer	Breast	T2	N0	U	II	Ductal	Serum	Primary	Breast	4	2017	1946	71	Never smoked	No	No	No	No	No	Negative		Negative		Amplified	Undocumented	-/-/+	HR-/HER+	HER2 Enriched	U	HR-	4.03882	0.749847	5.38608	4.78867	9.4249	9.4249	10.1747
62	11.99	8.998		Female	Non-Spanish; Non-Hispanic	White	Breast Cancer	Breast	T1	N0	M0	I	Ductal	Serum	Primary	Breast	6	2016	1957	59	Never smoked	Yes	Undocumented	Undocumented	Undocumented	Undocumented	Negative		Negative		Not Amplified	Neoadjuvant	-/-/-	HR-/HER-	Triple Negative	U	HR-	-1.30898	-0.43399		-1.74297
63	17.82	10.06	6.122	Female	Non-Spanish; Non-Hispanic	Black, African American	Breast Cancer	Breast	T1	N0	U	I	Lobular	Serum	Metastatic	Ovary	6	2016	1965	51	Previous smoker	Yes	No	Undocumented	Undocumented	Undocumented	Positive	33	Positive	35	Not Amplified	Hormone Only	+/+/-	HR+/HER-	Luminal B	U	HR+	-0.674774	-0.252624	-0.76398	-0.927398	-1.43875	-1.43875	-1.69138
64	25.74	9.824	24.69	Female	Non-Spanish; Non-Hispanic	White	Breast Cancer	Breast	U	U	U	II	Apocrine	Serum	Primary	Breast	5	2017	1965	52	Never smoked	Yes	Undocumented	Undocumented	Undocumented	Undocumented	Negative		Negative		Amplified	Neoadjuvant	-/-/+	HR-/HER+	HER2 Enriched	U	HR-	0.186793	-0.292927	3.33959	-0.106135	3.52639	3.52639	3.23346
65	17.14	16.16	9.189	Female	Non-Spanish; Non-Hispanic	White	Breast Cancer	Breast	T2	N0	U	I	Apocrine	Serum	Recurrence	Breast	6	2016	1938	77	Never smoked	Yes	Yes	Undocumented	Undocumented	Undocumented	Negative		Negative		Amplified	Neoadjuvant	-/-/+	HR-/HER+	HER2 Enriched	U	HR-	-0.748747	0.789126	-0.0861651	0.0403788	-0.834912	-0.834912	-0.0457864
66	21.31	8.674	8.663	Female	Non-Spanish; Non-Hispanic	Asian	Breast Cancer	Breast	U	U	U	I	Ductal	Serum	Primary	Breast	8	2014	1959	55	Never smoked	Undocumented	Undocumented	Undocumented	Undocumented	Undocumented	Negative		Negative		Amplified	Undocumented	-/-/+	HR-/HER+	HER2 Enriched	U	HR-	-0.295119	-0.489323	-0.202412	-0.784442	-0.497531	-0.497531	-0.986854
67	16.28	7.501	6.399	Female	Non-Spanish; Non-Hispanic	White	Breast Cancer	Breast	T2	U	U	II	Adenocarcinoma	Serum	Metastatic	Brain	5	2017	1970	47	Never smoked	No	Yes	No	No	No	Negative		Negative		Not Amplified	Undocumented	-/-/-	HR-/HER-	Triple Negative	U	HR-	-0.842301	-0.689646	-0.702762	-1.53195	-1.54506	-1.54506	-2.23471
68	21.44	11.23		Female	Non-Spanish; Non-Hispanic	White	Breast Cancer	Breast	T1	N0	U	I	Apocrine	Serum	Primary	Breast	6	2016	1937	78	Never smoked	No	Undocumented	Undocumented	Undocumented	Undocumented	Positive	85	Positive	62	Amplified	Undocumented	+/+/+	HR+/HER+	Luminal A	U	HR+	-0.280977	-0.0528127		-0.33379
69	12.94	3.984		Female	Non-Spanish; Non-Hispanic	White	Breast Cancer	Breast	T1	N0	U	I	Ductal	Serum	Primary	Breast	6	2016	1961	55	Never smoked	No	No	Undocumented	Undocumented	Undocumented	Positive	72	Positive	67	Not Amplified	Undocumented	+/+/-	HR+/HER-	Luminal A	U	HR+	-1.20564	-1.29027		-2.49591
70	19.82	10.94		Female	Non-Spanish; Non-Hispanic	White	Breast Cancer	Breast	T2	N0	M0	II	Ductal	Serum	Primary	Breast		2022	1990	32	Never smoked	Yes	No	Yes	No	No	Negative		Negative		Not Amplified	Neoadjuvant	-/-/-	HR-/HER-	Triple Negative	U	HR-	-0.457207	-0.102338		-0.559545
71	24.89	12.73		Female	Non-Spanish; Non-Hispanic	White	Breast Cancer	Breast	T1	N0	M0	I	Carcinoma	Serum	Primary	Breast	5	2017	1976	41	Never smoked	Yes	Undocumented	Undocumented	Undocumented	Undocumented	Negative		Negative		Not Amplified	Neoadjuvant	-/-/-	HR-/HER-	Triple Negative	U	HR-	0.0943265	0.203355		0.297682
72	36.8	11.61		Female	Non-Spanish; Non-Hispanic	White	Breast Cancer	Breast	T3	N0	M0	II	Apocrine	Serum	Primary	Breast	5	2017	1964	53	Current smoker	Yes	No	Undocumented	Undocumented	Undocumented	Positive	40	Negative		Not Amplified	Neoadjuvant	+/-/-	HR+/HER-	Luminal B	U	HR+	1.38994	0.0120832		1.40202
73	13.47	7.555		Female	Non-Spanish; Non-Hispanic	Asian	Breast Cancer	Breast	T1	N0	U	I	Apocrine	Serum	Primary	Breast	5	2017	1967	50	Never smoked	No	No	Undocumented	Undocumented	Undocumented	Positive	96.5	Positive	98.7	Not Amplified	Undocumented	+/+/-	HR+/HER-	Luminal A	U	HR+	-1.14798	-0.680424		-1.82841
74	22.72	8.677		Female	Non-Spanish; Non-Hispanic	White	Breast Cancer	Breast	T2	N0	M0	II	Apocrine	Serum	Primary	Breast	5	2017	1958	59	Previous smoker	Yes	No	Yes	Undocumented	Undocumented	Negative		Negative		Not Amplified	Neoadjuvant	-/-/-	HR-/HER-	Triple Negative	U	HR-	-0.141734	-0.48881		-0.630545
75	16.04	6.26		Female	Non-Spanish; Non-Hispanic	White	Breast Cancer	Breast	T1	N1	U	II	Ductal	Serum	Primary	Breast	8	2014	1945	69	Previous smoker	No	No	Undocumented	Undocumented	Undocumented	Positive	83	Positive	59	Amplified	Undocumented	+/+/+	HR+/HER+	Luminal A	U	HR+	-0.868409	-0.901582		-1.76999
76	20.54	10.47		Female	Non-Spanish; Non-Hispanic	White	Breast Cancer	Breast	T2	N2	M0	III	Ductal	Serum	Metastatic	Lymph Node	7	2015	1978	37	Never smoked	No	Yes	Undocumented	Undocumented	Undocumented	Negative		Negative		Not Amplified	Undocumented	-/-/-	HR-/HER-	Triple Negative	U	HR-	-0.378883	-0.182604		-0.561487
77	14.69	5.082	7.596	Female	Non-Spanish; Non-Hispanic	White	Breast Cancer	Breast	T2	N1	U	I	Carcinoma	Serum	Primary	Breast		2022	1981	40	Previous smoker	No	No	No	No	No	Positive	94.12	Positive	29.61	Not Amplified	Undocumented	+/+/-	HR+/HER-	Luminal A	U	HR+	-1.01527	-1.10276	-0.438222	-2.11803	-1.45349	-1.45349	-2.55625
78	30.74	6.899		Female	Non-Spanish; Non-Hispanic	White	Breast Cancer	Breast	T2	N0	U	II	DCIS	Serum	Primary	Breast	5	2017	1964	52	Never smoked	Yes	No	Undocumented	Undocumented	Undocumented	Positive	95	Positive	88	Amplified	Neoadjuvant	+/+/+	HR+/HER+	Luminal A	U	HR+	0.730711	-0.792455		-0.0617437
79	24.59	13.57		Female	Non-Spanish; Non-Hispanic	White	Breast Cancer	Breast	T2	N0	M0	II	Benign	Serum	Benign	Breast	6	2016	1985	32	Previous smoker	Yes	No	Undocumented	Undocumented	Undocumented	Negative		Negative		Not Amplified	Neoadjuvant	-/-/-	HR-/HER-	Triple Negative	U	HR-	0.0616914	0.346809		0.408501
80	15.71	8.649	6.407	Female	Non-Spanish; Non-Hispanic	White	Breast Cancer	Breast	U	U	U	II	Ductal	Serum	Primary	Breast	7	2015	1949	65	Undocumented	Undocumented	Undocumented	Undocumented	Undocumented	Undocumented	Negative		Negative		Amplified	Undocumented	-/-/+	HR-/HER+	HER2 Enriched	U	HR-	-0.904308	-0.493592	-0.700994	-1.3979	-1.6053	-1.6053	-2.09889
81	23.17	2.763	9.598	Female	Non-Spanish; Non-Hispanic	White	Breast Cancer	Breast	U	U	U	II	Apocrine	Serum	Metastatic	Breast	5	2017	1936	80	Never smoked	No	No	Undocumented	Undocumented	Undocumented	Negative		Negative		Not Amplified	Undocumented	-/-/-	HR-/HER-	Triple Negative	U	HR-	-0.0927814	-1.4988	0.00422488	-1.59158	-0.0885566	-0.0885566	-1.58735
82	26.76	9.644		Female	Non-Spanish; Non-Hispanic	Black, African American	Breast Cancer	Breast	T1	N0	M0	I	Mucinous	Serum	Primary	Breast	5	2017	1969	48	Never smoked	Yes	No	Undocumented	Undocumented	Undocumented	Positive	99	Positive	99	Not Amplified	Hormone Only	+/+/-	HR+/HER-	Luminal A	U	HR+	0.297752	-0.323668		-0.0259155
83	30.22	3.777		Female	Non-Spanish; Non-Hispanic	White	Breast Cancer	Breast	T2	N1	M0	II	Adenocarcinoma	Serum	Recurrence	Lung		2022	1951	71	Previous smoker	No	No	Yes	Yes	No	Positive	96.81	Positive	25.23	Not Amplified	Undocumented	+/+/-	HR+/HER-	Luminal A	U	HR+	0.674144	-1.32563		-0.651482
84	14.52	6.351	8.949	Female	Non-Spanish; Non-Hispanic	White	Breast Cancer	Breast	T2	N0	U	II	Apocrine	Serum	Primary	Breast	4	2017	1969	48	Never smoked	Yes	No	Undocumented	Undocumented	Undocumented	Positive	90	Positive	65	Amplified	Neoadjuvant	+/+/+	HR+/HER+	Luminal A	U	HR+	-1.03376	-0.886041	-0.139206	-1.9198	-1.17297	-1.17297	-2.05901
85	17.7	7.906		Female	Non-Spanish; Non-Hispanic	White	Breast Cancer	Breast	T2	N0	M0	II	Ductal	Serum	Primary	Breast	6	2015	1954	61	Previous smoker	Undocumented	Undocumented	Undocumented	Undocumented	Undocumented	Positive	90	Negative		Not Amplified	Undocumented	+/-/-	HR+/HER-	Luminal A	U	HR+	-0.687828	-0.620481		-1.30831
86	14.12	8.921	6.531	Female	Non-Spanish; Non-Hispanic	White	Breast Cancer	Breast	U	U	U	I	Ductal	Serum	Primary	Breast	6	2015	1951	65	Never smoked	Undocumented	Undocumented	Undocumented	Undocumented	Undocumented	Positive	94	Positive	81	Amplified	Undocumented	+/+/+	HR+/HER+	Luminal A	U	HR+	-1.07727	-0.44714	-0.67359	-1.52441	-1.75086	-1.75086	-2.198
87	23.74	7.116	9.089	Female	Non-Spanish; Non-Hispanic	White	Breast Cancer	Breast	T2	N1	M0	II	Ductal	Serum	Metastatic	Axillary	6	2016	1964	51	Never smoked	No	No	Undocumented	Undocumented	Undocumented	Positive	40	Negative		Not Amplified	Undocumented	+/-/-	HR+/HER-	Luminal B	U	HR+	-0.0307747	-0.755396	-0.108265	-0.786171	-0.13904	-0.13904	-0.894436
88	17.13	6.815	9.634	Female	Non-Spanish; Non-Hispanic	White	Breast Cancer	Breast	U	U	U	II	Apocrine	Serum	Primary	Breast	5	2017	1973	44	Previous smoker	Yes	No	Undocumented	Undocumented	Undocumented	Negative		Negative		Not Amplified	Neoadjuvant	-/-/-	HR-/HER-	Triple Negative	U	HR-	-0.749835	-0.8068	0.012181	-1.55664	-0.737654	-0.737654	-1.54445
89	29.51	11.24		Female	Non-Spanish; Non-Hispanic	White	Breast Cancer	Breast	T1	N0	M0	I	Ductal	Serum	Primary	Breast	7	2015	1967	48	Current smoker	Yes	No	Yes	Undocumented	Undocumented	Positive	91	Positive	96	Amplified	Neoadjuvant	+/+/+	HR+/HER+	Luminal A	U	HR+	0.596907	-0.0511049		0.545802
90	22.36	8.171		Female	Non-Spanish; Non-Hispanic	White	Breast Cancer	Breast	T3	N1	U	III	Ductal	Serum	Primary	Breast	5	2017	1982	34	Never smoked	Yes	No	Undocumented	Undocumented	Undocumented	Positive	18	Positive	1	Amplified	Adjuvant	+/+/+	HR+/HER+	Luminal B	U	HR+	-0.180896	-0.575224		-0.756121
91	26.37	11.56		Female	Non-Spanish; Non-Hispanic	White	Breast Cancer	Breast	U	U	U	II	Ductal	Serum	Primary	Undocumented	7	2015	1946	68	Undocumented	Undocumented	Undocumented	Undocumented	Undocumented	Undocumented	Positive	84	Positive	80	Amplified	Undocumented	+/+/+	HR+/HER+	Luminal A	U	HR+	0.255326	0.00354427		0.258871
92	14.22	6.577		Female	Non-Spanish; Non-Hispanic	White	Breast Cancer	Breast	U	U	U	I	Ductal	Serum	Primary	Breast	7	2015	1971	43	Never smoked	Undocumented	Undocumented	Undocumented	Undocumented	Undocumented	Positive	88	Positive	73	Amplified	Undocumented	+/+/+	HR+/HER+	Luminal A	U	HR+	-1.0664	-0.847445		-1.91384
93	13.53	7.074		Female	Non-Spanish; Non-Hispanic	White	Breast Cancer	Breast	T1	N0	U	I	Ductal	Serum	Primary	Breast	5	2017	1976	41	Never smoked	No	No	Undocumented	Undocumented	Undocumented	Positive	41	Positive	3	Amplified	Undocumented	+/+/+	HR+/HER+	Luminal B	U	HR+	-1.14146	-0.762568		-1.90402
94	22.98	8.613		Undocumented	Non-Spanish; Non-Hispanic	White	Breast Cancer	Breast	U	U	U	III	Lobular	Serum	Recurrence	Breast	7	2015	1953	63	Never smoked	Undocumented	Undocumented	Undocumented	Undocumented	Undocumented	Negative		Negative	7	Not Amplified	Undocumented	-/-/-	HR-/HER-	Triple Negative	U	HR-	-0.11345	-0.49974		-0.613191
95	37.75	17.32		Female	Non-Spanish; Non-Hispanic	Black, African American	Breast Cancer	Breast	T1	N1	U	I	Lobular	Serum	Primary	Breast	5	2017	1943	74	Never smoked	Yes	No	Undocumented	Undocumented	Undocumented	Positive	18	Negative		Not Amplified	Neoadjuvant	+/-/-	HR+/HER-	Luminal B	U	HR+	1.49328	0.987229		2.48051
96	24.39	7.003		Female	Non-Spanish; Non-Hispanic	Black, African American	Breast Cancer	Breast	U	U	U	I	Ductal	Serum	Primary	Breast	7	2014	1966	48	Previous smoker	Undocumented	Undocumented	Undocumented	Undocumented	Undocumented	Positive	62	Positive	62	Not Amplified	Undocumented	+/+/-	HR+/HER-	Luminal B	U	HR+	0.0399346	-0.774694		-0.734759
97	21.64	5.216		Female	Non-Spanish; Non-Hispanic	White	Breast Cancer	Breast	U	U	U	I	Ductal	Serum	Recurrence	Breast	7	2015	1946	69	Undocumented	Undocumented	Undocumented	Undocumented	Undocumented	Undocumented	Negative		Negative		Not Amplified	Undocumented	-/-/-	HR-/HER-	Triple Negative	U	HR-	-0.25922	-1.07988		-1.3391
98	15.53	3.121		Female	Non-Spanish; Non-Hispanic	White	Breast Cancer	Breast	U	U	U	I	Ductal	Serum	Primary	Breast	7	2015	1976	39	Undocumented	Undocumented	Undocumented	Undocumented	Undocumented	Undocumented	Negative		Negative		Not Amplified	Undocumented	-/-/-	HR-/HER-	Triple Negative	U	HR-	-0.923889	-1.43766		-2.36155
99	24.66	14.28	11.41	Female	Non-Spanish; Non-Hispanic	Black, African American	Breast Cancer	Breast	T2	N0	M0	II	Ductal	Serum	Primary	Breast	7	2015	1957	58	Never smoked	Yes	No	Yes	Undocumented	Undocumented	Positive	46	Positive	1	Amplified	Undocumented	+/+/+	HR+/HER+	Luminal B	U	HR+	0.0693062	0.468062	0.404681	0.537368	0.473988	0.473988	0.94205
100	31.61	12.47	8.709	Female	Non-Spanish; Non-Hispanic	Black, African American	Breast Cancer	Breast	T2	N2	M0	III	Ductal	Serum	Primary	Breast	7	2015	1935	80	Current smoker	No	No	Undocumented	Undocumented	Undocumented	Positive	92	Positive	95	Amplified	Undocumented	+/+/+	HR+/HER+	Luminal A	U	HR+	0.825353	0.158953	-0.192246	0.984306	0.633107	0.633107	0.792059
101	15.07	14.84	6.861	Female	Non-Spanish; Non-Hispanic	White	Breast Cancer	Breast	T1	N0	U	I	Invasive Ductal	Serum	Primary	Breast	8	2013	1940	73	Never smoked	Undocumented	Undocumented	Undocumented	Undocumented	Undocumented	Positive	24	Negative		Amplified	Undocumented	+/-/+	HR+/HER+	Luminal B	2	HR+	-0.973929	0.563698	-0.600659	-0.410231	-1.57459	-1.57459	-1.01089
102	27.21	12.38	12.98	Female	Non-Spanish; Non-Hispanic	White	Breast Cancer	Breast	U	U	U	I	Invasive Ductal	Serum	Primary	Breast	8	2013	1945	68	Never smoked	Undocumented	Undocumented	Undocumented	Undocumented	Undocumented	Positive	91	Positive	95	Not Amplified	Undocumented	+/+/-	HR+/HER-	Luminal A	3	HR+	0.346705	0.143583	0.751655	0.490287	1.09836	1.09836	1.24194
103	36.03	30.11	7.704	Female	Non-Spanish; Non-Hispanic	White	Breast Cancer	Breast	T1	N0	M0	I	Invasive Ductal	Serum	Primary	Breast	8	2013	1941	72	Never smoked	Undocumented	Undocumented	Undocumented	Undocumented	Undocumented	Positive	67	Positive	80	Not Amplified	Undocumented	+/+/-	HR+/HER-	Luminal A	2	HR+	1.30618	3.17149	-0.414354	4.47766	0.891823	0.891823	4.06331
104	21.44	22.16	10.86	Female	Non-Spanish; Non-Hispanic	White	Breast Cancer	Breast	T1	N0	M0	I	Invasive Ductal	Serum	Primary	Breast	5	2016	1946	70	Never smoked	Undocumented	Undocumented	Undocumented	Undocumented	Undocumented	Negative		Negative		Not Amplified	Undocumented	-/-/-	HR-/HER-	Triple Negative	2	HR-	-0.280977	1.8138	0.28313	1.53282	0.00215275	0.00215275	1.81595
105	31.76	30.46	13.57	Female	Non-Spanish; Non-Hispanic	White	Breast Cancer	Breast	T1	N0	U	I	Invasive Ductal	Serum	Primary	Breast	6	2015	1940	75	Never smoked	Undocumented	Undocumented	Undocumented	Undocumented	Undocumented	Positive	95	Positive	36	Not Amplified	Undocumented			Luminal A	3		0.84167	3.23126	0.882047	4.07293	1.72372	1.72372	4.95498
106	35.15	13.5	10.31	Female	Non-Spanish; Non-Hispanic	White	Breast Cancer	Breast	T1	N0	U	I	Invasive Ductal	Serum	Primary	Breast	5	2016	1929	87	Never smoked	Undocumented	Undocumented	Undocumented	Undocumented	Undocumented	Positive	97	Positive	98	Amplified	Undocumented	+/+/+	HR+/HER+	Luminal A	3	HR+	1.21045	0.334855	0.161579	1.5453	1.37203	1.37203	1.70688
107	15.65	9.362	5.487	Female	Non-Spanish; Non-Hispanic	White	Breast Cancer	Breast	T1	N0	M0	I	Invasive Ductal	Serum	Primary	Breast	5	2016	1959	57	Current smoker	Undocumented	Undocumented	Undocumented	Undocumented	Undocumented	Positive	92	Positive	96	Not Amplified	Undocumented	+/+/-	HR+/HER-	Luminal A	1	HR+	-0.910835	-0.371827	-0.904316	-1.28266	-1.81515	-1.81515	-2.18698
108	25.38	18.05	11.87	Female	Non-Spanish; Non-Hispanic	White	Breast Cancer	Breast	T1	N0	U	I	Adenocarcinoma	Serum	Primary	Lymph Node	5	2016	1944	72	Previous smoker	Undocumented	Undocumented	Undocumented	Undocumented	Undocumented	Positive	97	Positive	2	Not Amplified	Undocumented	+/+/-	HR+/HER-	Luminal A	U	HR+	0.14763	1.1119	0.506342	1.25953	0.653973	0.653973	1.76587
109	35.34	18.15	12.28	Female	Non-Spanish; Non-Hispanic	White	Breast Cancer	Breast	T1	N0	M0	I	Invasive Ductal	Serum	Primary	Breast	5	2016	1932	84	Previous smoker	Undocumented	Undocumented	Undocumented	Undocumented	Undocumented	Positive	89	Positive	95	Not Amplified	Undocumented	+/+/-	HR+/HER-	Luminal A	1	HR+	1.23112	1.12898	0.596953	2.36009	1.82807	1.82807	2.95704
110	18.04	12.24	5.761	Female	Non-Spanish; Non-Hispanic	White	Breast Cancer	Breast	T2	N1	U	II	Invasive Ductal	Serum	Primary	Breast	8	2013	1934	79	Never smoked	Undocumented	Undocumented	Undocumented	Undocumented	Undocumented	Positive	98	Positive	90	Not Amplified	Undocumented	+/+/-	HR+/HER-	Luminal A	2	HR+	-0.650842	0.119674	-0.843761	-0.531168	-1.4946	-1.4946	-1.37493
111	16.88	19.75	5.818	Female	Non-Spanish; Non-Hispanic	Black, African American	Breast Cancer	Breast	T2	N0	U	II	Invasive Ductal	Serum	Primary	Breast	9	2012	1973	39	Previous smoker	Undocumented	Undocumented	Undocumented	Undocumented	Undocumented	Positive	85	Positive	38	Not Amplified	Undocumented	+/+/-	HR+/HER-	Luminal A	2	HR+	-0.777031	1.40222	-0.831164	0.62519	-1.6082	-1.6082	-0.205974
112	11.02	13.76	4.123	Female	Spanish; Hispanic	Latino	Breast Cancer	Breast	T2	N0	M0	II	Invasive Ductal	Serum	Primary	Breast	5	2016	1973	43	Never smoked	Undocumented	Undocumented	Undocumented	Undocumented	Undocumented	Negative		Negative		Not Amplified	Undocumented	-/-/-	HR-/HER-	Triple Negative	3	HR-	-1.4145	0.379257	-1.20576	-1.03525	-2.62027	-2.62027	-2.24101
113	29.14	22.64	10.84	Female	Non-Spanish; Non-Hispanic	White	Breast Cancer	Breast	T2	N0	M0	II	Invasive Ductal	Serum	Primary	Breast	6	2015	1961	54	Previous smoker	Undocumented	Undocumented	Undocumented	Undocumented	Undocumented	Negative		Negative		Not Amplified	Undocumented	-/-/-	HR-/HER-	Triple Negative	3	HR-	0.556657	1.89577	0.27871	2.45243	0.835367	0.835367	2.73114
114	22.61	16.39	5.386	Female	Non-Spanish; Non-Hispanic	White	Breast Cancer	Breast	T2	N0	M0	II	Invasive Ductal	Serum	Primary	Breast	6	2015	1977	38	Never smoked	Undocumented	Undocumented	Undocumented	Undocumented	Undocumented	Positive	89	Positive	49	Not Amplified	Undocumented	+/+/-	HR+/HER-	Luminal A	1	HR+	-0.1537	0.828405	-0.926637	0.674705	-1.08034	-1.08034	-0.251933
115	24.36	23.94	14.86	Female	Non-Spanish; Non-Hispanic	White	Breast Cancer	Breast	T2	N0	M0	II	Invasive Ductal	Serum	Primary	Breast	6	2015	1967	48	Never smoked	Undocumented	Undocumented	Undocumented	Undocumented	Undocumented	Positive	100	Positive	86	Amplified	Undocumented	+/+/+	HR+/HER+	Luminal A	1	HR+	0.0366711	2.11778	1.16714	2.15445	1.20381	1.20381	3.32159
116	22.46	16.56	4.65	Female	Non-Spanish; Non-Hispanic	White	Breast Cancer	Breast	T2	N0	M0	II	Invasive Ductal	Serum	Primary	Breast	6	2015	1962	53	Never smoked	Undocumented	Undocumented	Undocumented	Undocumented	Undocumented	Positive	100	Positive	65	Not Amplified	Undocumented	+/+/-	HR+/HER-	Luminal A	2	HR+	-0.170018	0.857437	-1.0893	0.687419	-1.25931	-1.25931	-0.401876
117	24.97	22.42	8.877	Female	Non-Spanish; Non-Hispanic	White	Breast Cancer	Breast	T2	N0	M0	II	Invasive Mammary	Serum	Primary	Breast	5	2016	1940	76	Never smoked	Undocumented	Undocumented	Undocumented	Undocumented	Undocumented	Positive	97	Positive	46	Not Amplified	Undocumented	+/+/-	HR+/HER-	Luminal A	2	HR+	0.103029	1.8582	-0.155118	1.96123	-0.0520887	-0.0520887	1.80611
118	17.9	11.36	7.576	Female	Non-Spanish; Non-Hispanic	White	Breast Cancer	Breast	T2	N0	U	II	Invasive Ductal	Serum	Primary	Breast	4	2017	1948	69	Previous smoker	Undocumented	Undocumented	Undocumented	Undocumented	Undocumented	Positive	94	Positive	85	Not Amplified	Undocumented	+/+/-	HR+/HER-	Luminal A	2	HR+	-0.666071	-0.0306114	-0.442642	-0.696683	-1.10871	-1.10871	-1.13932
119	23.41	17.87	10.62	Female	Non-Spanish; Non-Hispanic	Black, African American	Breast Cancer	Breast	T2	N0	M0	II	Invasive Mammary	Serum	Primary	Breast	4	2017	1945	72	Previous smoker	Undocumented	Undocumented	Undocumented	Undocumented	Undocumented	Negative		Negative		Not Amplified	Undocumented	-/-/-	HR-/HER-	Triple Negative	3	HR-	-0.0666734	1.08116	0.230089	1.01448	0.163416	0.163416	1.24457
120	46.09	37.75	17.96	Female	Non-Spanish; Non-Hispanic	White	Breast Cancer	Breast	T2	N2	U	III	Invasive Ductal	Serum	Metastatic	Brain	6	2015	1945	70	Never smoked	Undocumented	Undocumented	Undocumented	Undocumented	Undocumented	Negative		Negative		Amplified	Undocumented	-/-/+	HR-/HER+	HER2 Enriched	U	HR-	2.40054	4.47624	1.85225	6.87678	4.25279	4.25279	8.72902
121	26.45	13.26	9.892	Female	Non-Spanish; Non-Hispanic	Black, African American	Breast Cancer	Breast	T2	N3	M0	III	Invasive Ductal	Serum	Primary	Breast	5	2016	1940	76	Never smoked	Undocumented	Undocumented	Undocumented	Undocumented	Undocumented	Positive	100	Positive	79	Not Amplified	Undocumented	+/+/-	HR+/HER-	Luminal A	2	HR+	0.264029	0.293868	0.0691996	0.557897	0.333229	0.333229	0.627097
122	19.33	12.85	10.57	Female	Non-Spanish; Non-Hispanic	Black, African American	Breast Cancer	Breast	T4	N3	M0	III	Invasive Ductal Adenomcarcinoma	Serum	Primary	Breast	6	2015	1968	47	Never smoked	Undocumented	Undocumented	Undocumented	Undocumented	Undocumented	Negative		Negative		Not Amplified	Undocumented	-/-/-	HR-/HER-	Triple Negative	3	HR-	-0.510511	0.223849	0.219039	-0.286662	-0.291472	-0.291472	-0.0676229
123	25.28	13.83	8.215	Female	Non-Spanish; Non-Hispanic	White	Breast Cancer	Breast	T1	N1	M0	III	Invasive Ductal	Serum	Primary	Breast	6	2015	1959	56	Current smoker	Undocumented	Undocumented	Undocumented	Undocumented	Undocumented	Positive	98	Positive	49	Not Amplified	Undocumented	+/+/-	HR+/HER-	Luminal A	1	HR+	0.136752	0.391212	-0.301421	0.527964	-0.164669	-0.164669	0.226542
124	21.59	10.9	7.286	Female	Non-Spanish; Non-Hispanic	White	Breast Cancer	Breast	T3	N1	M0	III	Invasive Ductal	Serum	Primary	Breast	6	2015	1956	59	Previous smoker	Undocumented	Undocumented	Undocumented	Undocumented	Undocumented	Positive	100	Positive	100	Not Amplified	Undocumented	+/+/-	HR+/HER-	Luminal A	3	HR+	-0.26466	-0.10917	-0.506733	-0.373829	-0.771392	-0.771392	-0.880562
125	30.57	19.59	11.82	Female	Non-Spanish; Non-Hispanic	Black, African American	Breast Cancer	Breast	T3	N2	U	III	Invasive Mammary	Serum	Primary	Breast	5	2016	1969	47	Current smoker	Undocumented	Undocumented	Undocumented	Undocumented	Undocumented	Positive	92	Positive	84	Not Amplified	Undocumented	+/+/-	HR+/HER-	Luminal A	2	HR+	0.712218	1.3749	0.495292	2.08711	1.20751	1.20751	2.58241
126	27.29	11.85	7.001	Female	Non-Spanish; Non-Hispanic	White	Breast Cancer	Breast	T1	N2	U	III	Invasive Mammary	Serum	Primary	Breast	5	2016	1974	42	Previous smoker	Undocumented	Undocumented	Undocumented	Undocumented	Undocumented	Positive	82	Positive	62	Not Amplified	Undocumented	+/+/-	HR+/HER-	Luminal A	2	HR+	0.355407	0.0530701	-0.569718	0.408477	-0.214311	-0.214311	-0.161241
127	21.64	15.17	7.876	Female	Non-Spanish; Non-Hispanic	Black, African American	Breast Cancer	Breast	T3	N1	U	III	Invasive Carcinoma with Ductal	Serum	Primary	Breast	3	2018	1948	70	Previous smoker	Undocumented	Undocumented	Undocumented	Undocumented	Undocumented	Positive	97	Positive	92	Amplified	Undocumented	+/+/+	HR+/HER+	Luminal A	2	HR+	-0.25922	0.620055	-0.376341	0.360835	-0.635562	-0.635562	-0.0155068
128	27.58	23.62	9.638	Female	Non-Spanish; Non-Hispanic	Black, African American	Breast Cancer	Breast	T3	N2	U	III	Invasive Micropapillary	Serum	Primary	Breast	4	2017	1958	59	Previous smoker	Undocumented	Undocumented	Undocumented	Undocumented	Undocumented	Positive	85	Positive	34	Amplified	Undocumented	+/+/+	HR+/HER+	Luminal A	3	HR+	0.386955	2.06313	0.013065	2.45009	0.40002	0.40002	2.46315
129	16.45	9.326	3.556	Female	Non-Spanish; Non-Hispanic	White	Breast Cancer	Breast	T4	U	U	III	Invasive Lobular	Serum	Primary	Breast	4	2017	1956	61	Never smoked	Undocumented	Undocumented	Undocumented	Undocumented	Undocumented	Positive	65	Positive	72	Not Amplified	Undocumented	+/+/-	HR+/HER-	Luminal B	2	HR+	-0.823808	-0.377975	-1.33107	-1.20178	-2.15488	-2.15488	-2.53285
130	16.93	10.28	4.761	Female	Non-Spanish; Non-Hispanic	White	Breast Cancer	Breast	U	U	U	IV	Lobular Carcinoma	Serum	Metastatic	Ovary	9	2012	1948	64	Previous smoker	Undocumented	Undocumented	Undocumented	Undocumented	Undocumented	Positive	100	Positive	84	Not Amplified	Undocumented	+/+/-	HR+/HER-	Luminal A	3	HR+	-0.771592	-0.215052	-1.06476	-0.986644	-1.83636	-1.83636	-2.05141
131	29.55	15.76	8.948	Female	Non-Spanish; Non-Hispanic	White	Breast Cancer	Breast	U	U	U	IV	Adenocarcinoma	Serum	Metastatic	Brain	7	2014	1947	67	Never smoked	Undocumented	Undocumented	Undocumented	Undocumented	Undocumented	Positive	96	Negative		Not Amplified	Undocumented	+/-/-	HR+/HER-	Luminal A	3	HR+	0.601258	0.720814	-0.139427	1.32207	0.461832	0.461832	1.18265
132	19.74	12.12	6.773	Female	Non-Spanish; Non-Hispanic	White	Breast Cancer	Breast	T2	N0	M1	IV	Invasive Ductal	Serum	Primary	Breast	6	2015	1960	55	Never smoked	Undocumented	Undocumented	Undocumented	Undocumented	Undocumented	Positive	90	Positive	9	Not Amplified	Undocumented	+/+/-	HR+/HER-	Luminal A	2	HR+	-0.465909	0.0991803	-0.620107	-0.366729	-1.08602	-1.08602	-0.986836
133	18.62	10.87	8.975	Female	Non-Spanish; Non-Hispanic	White	Breast Cancer	Breast	U	U	U	IV	Invasive Ductal	Serum	Primary	Breast	6	2015	1968	47	Never smoked	Undocumented	Undocumented	Undocumented	Undocumented	Undocumented	Negative		Negative		Not Amplified	Undocumented	-/-/-	HR-/HER-	Triple Negative	3	HR-	-0.587747	-0.114293	-0.13346	-0.70204	-0.721207	-0.721207	-0.8355
134	23.87	12.78	12.91	Female	Non-Spanish; Non-Hispanic	Multi-Racial	Breast Cancer	Breast	T4	N3	M1	IV	Invasive Mammary	Serum	Primary	Breast	5	2016	1969	47	Never smoked	Undocumented	Undocumented	Undocumented	Undocumented	Undocumented	Negative		Positive	2	Amplified	Undocumented	-/+/+	HR+/HER+	Luminal B	2	HR+	-0.0166329	0.211894	0.736185	0.195261	0.719552	0.719552	0.931446
135	22.68	31.51	12.57	Female	Non-Spanish; Non-Hispanic	White	Breast Cancer	Breast	U	U	U	IV	Carcinoma	Serum	Metastatic	Brain	4	2017	1953	64	Never smoked	Undocumented	Undocumented	Undocumented	Undocumented	Undocumented	Negative		Positive	7	Not Amplified	Undocumented			Luminal B	U		-0.146085	3.41058	0.661044	3.26449	0.514959	0.514959	3.92554
136	20.27	15.02	5.672	Female	Non-Spanish; Non-Hispanic	White	Breast Cancer	Breast	U	U	U	IV	Adenocarcinoma	Serum	Metastatic	Liver	4	2017	1984	33	Previous smoker	Undocumented	Undocumented	Undocumented	Undocumented	Undocumented	Positive	67	Positive	19	Not Amplified	Undocumented	+/+/-	HR+/HER-	Luminal A	U	HR+	-0.408254	0.594438	-0.863431	0.186184	-1.27168	-1.27168	-0.677247
137	15.23	13.65	4.761	Female	Non-Spanish; Non-Hispanic	White	Breast Cancer	Breast	T2	N1	M1	IV	Invasive Ductal	Serum	Primary	Breast	4	2017	1977	40	Never smoked	Undocumented	Undocumented	Undocumented	Undocumented	Undocumented	Positive	2	Positive	13	Amplified	Undocumented	+/+/+	HR+/HER+	Luminal B	3	HR+	-0.956524	0.360472	-1.06476	-0.596052	-2.02129	-2.02129	-1.66082
138	23.52	17.31	9.662	Female	Non-Spanish; Non-Hispanic	Multi-Racial	Breast Cancer	Breast	T4	N3	M1	IV	Invasive Ductal	Serum	Primary	Breast	5	2016	1969	47	Never smoked	Undocumented	Undocumented	Undocumented	Undocumented	Undocumented	Negative		Negative		Amplified	Undocumented	-/-/+	HR-/HER+	HER2 Enriched	1	HR-	-0.0547072	0.985521	0.018369	0.930814	-0.0363381	-0.0363381	0.949183
139	30.51	16.9	16.66	Female	Non-Spanish; Non-Hispanic	White	Breast Cancer	Breast	U	U	U	IV	Invasive Ductal	Serum	Recurrence	Breast	4	2017	1980	37	Never smoked	Undocumented	Undocumented	Undocumented	Undocumented	Undocumented	Positive	89	Negative		Not Amplified	Undocumented	+/-/-	HR+/HER-	Luminal A	3	HR+	0.705691	0.915502	1.56494	1.62119	2.27063	2.27063	3.18614
